# Supplementary material for: DeepCRISTL: deep transfer learning to predict CRISPR/Cas9 on-target editing efficiency in specific cellular contexts
Source: Bioinformatics. 2024 Jul 29;40(8):btae481. doi: 10.1093/bioinformatics/btae481 (PMC11319645; doi:10.1093/bioinformatics/btae481)
Supplement: btae481_Supplementary_Data [file btae481_supplementary_data.zip]

Archive with 2 entries (2 files):
- supplementary_table_3.xlsx
- DeepCRISTL___correction___final_supp.pdf
