# Supplementary material for: DeepCRISTL: deep transfer learning to predict CRISPR/Cas9 on-target editing efficiency in specific cellular contexts
Source: Bioinformatics. 2024 Jul 29;40(8):btae481. doi: 10.1093/bioinformatics/btae481 (PMC11319645; doi:10.1093/bioinformatics/btae481)
Supplement: btae481_Supplementary_Data [file btae481_supplementary_data.zip › supplementary_table_3.xlsx]

## Sheet: CRISPRon
transfer learning method	chari2015Train293T Average	chari2015Train293T Std	doench2014-Hs Average	doench2014-Hs Std	doench2014-Mm Average	doench2014-Mm Std	doench2016plx_hg19 Average	doench2016plx_hg19 Std	doench2016_hg19 Average	doench2016_hg19 Std	hart2016-Hct1162lib1Avg Average	hart2016-Hct1162lib1Avg Std	hart2016-HelaLib1Avg Average	hart2016-HelaLib1Avg Std	hart2016-HelaLib2Avg Average	hart2016-HelaLib2Avg Std	hart2016-Rpe1Avg Average	hart2016-Rpe1Avg Std	leenay Average	leenay Std	morenoMateos2015 Average	morenoMateos2015 Std	xu2015TrainHl60 Average	xu2015TrainHl60 Std	xu2015TrainKbm7 Average	xu2015TrainKbm7 Std
full_tl (DEEPCRISTL)	0.46208	0.0524458	0.6484	0.0312972	0.6446	0.0240297	0.398	0.0204929	0.43964	0.0262414	0.5162	0.0213737	0.47642	0.0318386	0.5558	0.0242386	0.37354	0.028441	0.34046	0.0774672	0.52134	0.0312125	0.63544	0.0286934	0.6372	0.0209422
LL_tl	0.40608	0.0461215	0.6443	0.0310202	0.64544	0.0188403	0.396	0.0115306	0.43892	0.0247421	0.51628	0.0189052	0.47474	0.0305156	0.55128	0.0236495	0.3761	0.0245383	0.3466	0.0772914	0.52152	0.0248717	0.63516	0.026378	0.63784	0.0222801
gl_tl	0.44956	0.0578614	0.64792	0.031077	0.64302	0.0203583	0.39532	0.0116369	0.43924	0.0251894	0.51648	0.0197733	0.4722	0.033867	0.55478	0.0246704	0.37356	0.0234184	0.35328	0.061222	0.52114	0.0248975	0.63594	0.0279462	0.63608	0.0193309
no_tl	0.47922	0.034078	0.6251	0.0479758	0.5824	0.0317965	0.354	0.0139101	0.4261	0.0232419	0.47884	0.0177077	0.41928	0.0166098	0.47948	0.0213397	0.34342	0.0259583	0.1903	0.0481546	0.22964	0.0453237	0.62262	0.0328721	0.62466	0.0309322
no_pre_train	0.3626	0.0630069	0.32796	0.204122	0.27176	0.200474	0.31276	0.012383	0.3761	0.0432393	0.4628	0.0186015	0.4239	0.0339066	0.50992	0.0257373	0.33588	0.0186852	0.28242	0.12053	0.33424	0.0718954	0.57486	0.0303456	0.5734	0.0301502
no_em_tl	0.468	0.0424483	0.64444	0.0299755	0.64	0.0155655	0.40058	0.0189543	0.43728	0.0284139	0.51768	0.0206878	0.47654	0.0359247	0.54792	0.0276069	0.37514	0.0303526	0.33644	0.0702384	0.52052	0.0331472	0.63892	0.0312454	0.63804	0.0229164

## Sheet: DeepHF
transfer learning method	chari2015Train293T Average	chari2015Train293T Std	doench2014-Hs Average	doench2014-Hs Std	doench2014-Mm Average	doench2014-Mm Std	doench2016plx_hg19 Average	doench2016plx_hg19 Std	doench2016_hg19 Average	doench2016_hg19 Std	hart2016-Hct1162lib1Avg Average	hart2016-Hct1162lib1Avg Std	hart2016-HelaLib1Avg Average	hart2016-HelaLib1Avg Std	hart2016-HelaLib2Avg Average	hart2016-HelaLib2Avg Std	hart2016-Rpe1Avg Average	hart2016-Rpe1Avg Std	leenay Average	leenay Std	morenoMateos2015 Average	morenoMateos2015 Std	xu2015TrainHl60 Average	xu2015TrainHl60 Std	xu2015TrainKbm7 Average	xu2015TrainKbm7 Std
full_tl	0.42014	0.0313087	0.64532	0.0506132	0.61058	0.0220242	0.3318	0.0232541	0.40636	0.0176952	0.48032	0.0291031	0.43224	0.0198126	0.48726	0.0158804	0.33408	0.0291383	0.26798	0.0941065	0.41438	0.0259069	0.6245	0.029155	0.63952	0.0252825
LL_tl	0.34966	0.0588894	0.6337	0.0514841	0.60262	0.0146846	0.32644	0.0256816	0.40584	0.0162516	0.47722	0.0299607	0.42918	0.0194904	0.48326	0.0195847	0.33386	0.0282767	0.24866	0.0784249	0.39898	0.0227471	0.62334	0.0286453	0.63858	0.0246928
gl_tl	0.36084	0.0624242	0.63394	0.0515725	0.60246	0.015115	0.32804	0.0257647	0.4054	0.016506	0.47768	0.0301935	0.42914	0.0195978	0.4833	0.019251	0.33372	0.0285663	0.26702	0.104739	0.40478	0.0305819	0.62374	0.0282938	0.63904	0.0248369
no_tl	0.43494	0.0356656	0.62744	0.0559667	0.5837	0.0218119	0.32292	0.0187264	0.40164	0.0167538	0.47324	0.0308738	0.42452	0.0179785	0.47064	0.0214583	0.31876	0.0297902	0.19642	0.0606149	0.26166	0.0475226	0.6174	0.0307546	0.62996	0.0260757
no_pre_train	0.03328	0.122506	0.29066	0.0426523	0.18456	0.0717036	0.22792	0.0312789	0.24312	0.0401881	0.1484	0.0132374	0.09286	0.0309062	0.17932	0.00523198	0.08882	0.0460105	0.11778	0.055475	0.2748	0.0500151	0.31044	0.0479167	0.34294	0.0400172
no_em_tl	0.41602	0.0330517	0.63528	0.0530425	0.59846	0.0202336	0.3292	0.021347	0.4058	0.0155158	0.47736	0.0298208	0.42874	0.0194118	0.4793	0.0183218	0.3309	0.0293693	0.2518	0.101073	0.38606	0.0359195	0.62376	0.0286732	0.63808	0.0235924

## Sheet: Various
method	chari2015Train293T Average	chari2015Train293T Std	doench2014-Hs Average	doench2014-Hs Std	doench2014-Mm Average	doench2014-Mm Std	doench2016plx_hg19 Average	doench2016plx_hg19 Std	doench2016_hg19 Average	doench2016_hg19 Std	hart2016-Hct1162lib1Avg Average	hart2016-Hct1162lib1Avg Std	hart2016-HelaLib1Avg Average	hart2016-HelaLib1Avg Std	hart2016-HelaLib2Avg Average	hart2016-HelaLib2Avg Std	hart2016-Rpe1Avg Average	hart2016-Rpe1Avg Std	morenoMateos2015 Average	morenoMateos2015 Std	xu2015TrainHl60 Average	xu2015TrainHl60 Std	xu2015TrainKbm7 Average	xu2015TrainKbm7 Std
chariRaw	0.44221	0.0364033	0.277358	0.0409796	0.39673	0.0332634	0.181238	0.0334865	0.233946	0.0490794	0.21321	0.0376361	0.194596	0.0232441	0.184122	0.044633	0.160945	0.0241479	0.163101	0.0852628	0.316447	0.0466223	0.343659	0.0525756
doench	0.243305	0.0337778	0.51253	0.029056	0.590527	0.0225504	0.241744	0.0372175	0.249209	0.0338591	0.308793	0.0129185	0.250754	0.0305578	0.234587	0.0287313	0.183527	0.0277308	0.0429529	0.0246822	0.353592	0.0517362	0.366692	0.0277889
wang	0.286966	0.0244284	0.372575	0.0593491	0.451862	0.0644104	0.0549043	0.0503174	0.234748	0.0515774	0.318508	0.0264218	0.310263	0.0259203	0.356773	0.0116796	0.216082	0.024286	0.152947	0.0226883	0.542985	0.0186673	0.57187	0.0252377
wuCrispr	0.301244	0.0239392	0.272881	0.0506742	0.348443	0.0363811	0.192825	0.0337415	0.155694	0.0457106	0.244383	0.0362369	0.194258	0.0325593	0.180085	0.025385	0.175006	0.0194413	0.0567927	0.115083	0.261295	0.0297156	0.270632	0.0412104
